# Supplementary material for: Taste Preference-Related Genetic Polymorphisms Modify Alcohol Consumption Behavior of the Hungarian General and Roma Populations
Source: Genes (Basel). 2023 Mar 7;14(3):666. doi: 10.3390/genes14030666 (PMC10048713; doi:10.3390/genes14030666)
Supplement: Supplementary file 1 [file genes-14-00666-s001.zip]

Archive with 1 entries (1 files):
- genes-2187833-supplementary.pdf
